# Supplementary material for: Serum Sclerostin Is Associated with Peripheral and Central Systolic Blood Pressure in Pediatric Patients with Primary Hypertension
Source: J Clin Med. 2021 Aug 13;10(16):3574. doi: 10.3390/jcm10163574 (PMC8397077; doi:10.3390/jcm10163574)
Supplement: Supplementary file 1 [file jcm-10-03574-s001.zip]

Archive with 1 entries (1 files):
- patient_data.xlsx
