# Supplementary material for: Serum Sclerostin Is Associated with Peripheral and Central Systolic Blood Pressure in Pediatric Patients with Primary Hypertension
Source: J Clin Med. 2021 Aug 13;10(16):3574. doi: 10.3390/jcm10163574 (PMC8397077; doi:10.3390/jcm10163574)
Supplement: Supplementary file 1 [file jcm-10-03574-s001.zip › patient_data.xlsx]

## Sheet: Patient_data
Group (1 - primary hypertension, 2 - control group)	Patient No	Sclerostin [pmol/L]	Age [years]	Sex (male - 1, female - 2)	Height [cm]	Height Z-score	Weight [kg]	Weight Z-score	BMI [kg/m2]	BMI Z-score	Duration of hypertension [months]	Hypertension in father (1 - yes, 0 - no)	Hypertension in mother (1 - yes, 0 - no)	Antihypertensive medications (1-yes, 0-no)	ACEi	ARB	CCB	BB	AB	Diuretics		Number of antihypertensives	MPV [fL]	Neutrophil [1000/uL]	Lymphocytes [1000/uL]	Platelets [1000/uL]	NLR	PLR	Creatinine [mg/dL]	Urea [mg/dL]	Uric acid [mg/dL]	Total cholesterol [mg/dL]	LDL-cholesterol [mg/dL]	HDL-cholesterol [mg/dL]	Triglycerides [mg/dL]	Calcium [mg/dL]	Phosphorus [mg/dL]	25OHD [pg/mL]	PTH [pg/mL]	ALP [IU/L]	GFR Schwartz [mL/min/1.73m2]	ABPM SBP 24h [mm Hg]	ABPM DBP 24h [mm Hg]	ABPM MAP 24h [mm Hg]	PP 24h [mm Hg]	HR 24h [bpm]	SBPL/24h (%)	DBPL/24h (%)	DIP sys [%]
1	21	40.75	13.6667	1	177	2.05164	68	1.44345	21.7051	0.824314	3	0	0	1	1	0	0	1	0	0	0	2	9.9	2.76	1.73	253	1.59538	146.243	0.7	36	6.7	147	92	36	95	9.7	5.5	19	27.2	240	104.43	114	57	76	58	71	12.1	24.2	12.1
1	22	31.61	14.75	2	164	0.285871	74	1.8531	27.5134	1.89029	2	1	1	0	0	0	0	0	0	0	0	0	8.1	2.9	1.6	280	1.8125	175	0.5	15	5	167	92.6	47	137	9.8	3.8	16.2	14.6	74	135.464	131	78	96	53	88	64	46	13.5
1	23	23.22	14.5	2	174	1.90792	103	3.16003	34.0203	2.68031	6	0	0	0	0	0	0	0	0	0	0	0	10.3	4	2.06	306	1.94175	148.544	0.6	18	5.3	161	94.2	49	89	9.9	5	21.5	20.3	83	119.77	131	70	90	61	92	76	32	5.1
1	24	47.13	16.75	1	175	-0.10548	74	0.865606	24.1633	0.994992	4	0	0	0	0	0	0	0	0	0	0	0	11.4	3.65	1.94	285	1.88144	146.907	0.8	24	4.7	128	67	30	155	10.4	4.6	28.7	23.4	107	90.3437	136	70	92	65	75	51	18	4.2
1	25	51.11	16.75	1	190	2.07207	84.4	1.53539	23.3795	0.794748	12	0	0	0	0	0	0	0	0	0	0	0	9.7	1.93	1.67	274	1.15569	164.072	0.9	31	5.7	146	76.4	54	78	9.9	2.8	19.2	16.9	94	87.1889	130	58	82	72	61	29	1	12.4
1	26	41.8	7.16667	2	127	0.772235	29	1.11131	17.98	1.07461	3	0	1	0	0	0	0	0	0	0	0	0	7.1	3.2	3.3	324	0.969697	98.1818	0.5	26	4.8	159	95.8	54	46	10.3	4.5	23.2	22.5	221	104.902	117	68	85	49	90	68	26	7.5
1	27	24.91	17.6667	1	182	0.669027	75	0.689175	22.6422	0.372716	6	1	1	0	0	0	0	0	0	0	0	0	8.3	2.2	2.7	200	0.814815	74.0741	1.1	28	6.7	186	105.4	62	93	10.2	3.4	27.5	30	77	68.3327	126	68	88	58	67	11	7	7.1
1	28	26.34	17.0833	1	177	-0.0918535	70	0.280471	22.3435	0.410192	3	0	1	0	0	0	0	0	0	0	0	0	9.9	3.84	2.26	242	1.69912	107.08	1.1	38	5.5	171	85	74	60	10	4.8	6.8	31.4	83	66.4555	136	77	97	58	79	62	54	28.6
1	29	33.59	17.75	1	173	-0.700558	61	-0.592757	20.3816	-0.413846	12	0	1	0	0	0	0	0	0	0	0	0	12.9	2.35	1.28	179	1.83594	139.844	0.7	30	5.7	136	77.8	46	61	10.1	4.3	8.6	12.1	167	102.07	122	65	84	58	68	25	8	7.7
1	30	40.071	14.6667	1	179	1.46569	61.5	0.63573	19.1942	-0.112021	2	1	0	0	0	0	0	0	0	0	0	0	11.2	1.58	2.42	309	0.652893	127.686	0.6	18	5.5	125	64.6	50	52	9.9	5.4	16.6	14	177	123.212	135	72	93	62	74	35	25	22.1
1	31	47.744	13.8333	2	164	0.7622	49	0.141407	18.2183	-0.332613	2	0	0	0	0	0	0	0	0	0	0	0	10	2.76	2.09	414	1.32057	198.086	0.7	38	4.1	151	63.4	81	33	9.7	5.6	15.6	63.2	140	96.76	142	90	108	53	90	96	89	14
1	32	25.541	17.75	1	172	-0.852734	63	-0.380856	21.2953	-0.0718708	4	0	1	0	0	0	0	0	0	0	0	0	13.1	6.26	1.09	124	5.74312	113.761	0.7	31	6	116	58.4	38	98	9.7	4.3	10.7	36	60	101.48	150	83	105	67	75	99	65	9
1	33	33.538	15	1	173	0.0674622	76	1.26563	25.3934	1.46098	1	0	1	0	0	0	0	0	0	0	0	0	9.7	3.2	2.73	202	1.17216	73.9927	1	38	7.7	149	83.4	50	78	10.1	4.4	20.6	22.9	107	71.449	135	65	89	70	70	49	4	12.1
1	34	26.817	8.16667	1	126	-0.8186	24	-0.821402	15.1172	-0.578427	5	0	0	0	0	0	0	0	0	0	0	0	11	2.29	1.43	264	1.6014	184.615	0.4	36	3	228	107.4	108	63	10.5	5.1	17.6	58.9	237	130.095	118	70	86	48	88	36	19	12
1	35	27.847	15.9167	2	157	-1.11911	50	-0.456789	20.2848	0.0683165	18	0	0	0	0	0	0	0	0	0	0	0	12	3.5	1.96	236	1.78571	120.408	0.7	16	3.1	170	69.4	88	63	9.7	4.1	27.9	18.7	82	92.63	123	74	91	49	89	47	41	9.6
1	36	42.251	15.3333	1	184	1.55045	72	1.0103	21.2665	0.481778	1	1	0	0	0	0	0	0	0	0	0	0	10.8	3.59	2.95	254	1.21695	86.1017	1	28	6.4	175	56.6	68	252	10.6	4.5	21.2	19	173	75.992	133	71	92	62	80	31	21	12.6
1	37	48.279	16.4167	1	172.5	-0.468405	94	2.04547	31.59	2.34438	84	0	0	0	0	0	0	0	0	0	0	0	7.9	2.1	1.7	229	1.23529	134.706	0.9	26	5.2	188	94	67	135	9.6	4.7	24	12.9	76	79.1583	131	63	85	68	65	29	4	11.7
1	38	55.231	8.75	2	140	1.86776	48	2.40932	24.4898	2.15196	39	1	0	0	0	0	0	0	0	0	0	0	11.2	3.7	2.48	293	1.49194	118.145	0.5	30	4.4	183	113.8	41	141	10	5.6	22.2	31.9	180	115.64	127	67	87	60	67	80	11	10.3
1	39	37.977	10.4167	2	148	1.08825	41.65	0.963925	19.0148	0.728455	12	0	0	0	0	0	0	0	0	0	0	0	10	2.05	1.54	333	1.33117	216.234	0.5	21	2.6	148	81.6	60	32	10.2	4.7	15.9	17.2	145	122.248	145	85	105	60	72	93	65	9.7
1	40	48.984	15.4167	1	179	0.876362	97	2.32572	30.2737	2.18875	12	0	0	0	0	0	0	0	0	0	0	0	11.4	2.75	2.47	245	1.11336	99.1903	0.8	33	5.3	143	64.4	50	143	10.2	3.9	13.8	37	153	92.4087	131	69	81	62	81	41	19	12.7
1	41	26.396	17.6667	1	177	-0.0918535	76.8	0.82541	24.514	0.894968	144	0	0	0	0	0	0	0	0	0	0	0	9.8	3	2.53	289	1.18577	114.229	0.9	29	5.1	129	73.6	41	72	9.4	4.4	12.7	15.8	84	81.2233	131	67	88	66	59	28	11	11
1	42	37.48	6.58333	2	119	0.397535	22.9	0.502857	16.1712	0.354476	26	1	0	1	0	0	1	0	1	1	0	3	10.1	7.67	3.18	343	2.41195	107.862	0.3	22	3.8	141	83.6	48	47	10.2	4.9	19.4	11.3	152	163.823	119	70	86	49	104	57	20	8.6
1	43	24.35	13.5	2	160.5	0.220282	51	0.34275	19.7979	0.332451	9	0	0	1	0	0	1	0	0	0	0	1	10.7	4.42	3.07	258	1.43974	84.0391	0.6	20	4.9	132	64	51	85	10.7	3	18.3	67	123	110.477	113	59	77	54	72	13	2	7.4
1	44	43.61	16.1667	1	178	0.330029	87	1.68245	27.4587	1.75567	24	0	0	1	0	0	1	0	0	0	0	1	11.1	2.89	1.6	175	1.80625	109.375	0.9	26	6.6	168	106.8	28	166	9.9	4	23.6	29.8	57	81.6822	133	69	91	64	58	32	13	11.3
1	45	31.14	16.0833	2	167.5	0.527812	72	1.55864	25.6627	1.50035	20	0	0	1	1	0	0	0	0	0	0	1	10.6	2.33	1.91	245	1.2199	128.272	0.7	24	4.2	114	54.8	42	86	10	3.6	18.6	16.1	56	98.825	112	60	78	52	59	3	0	8.8
1	46	54.61	13.5833	1	175.5	1.86841	97.1	2.64493	31.5257	2.26369	8	0	0	1	0	0	1	0	0	0	0	1	10.3	2.18	1.46	181	1.49315	123.973	0.8	29	8	303	228	51	120	9.7	3.8	19.7	35	159	90.6019	135	80	98	56	78	44	42	14.8
1	47	41.27	17.92	1	183	0.821203	107	2.52221	31.9508	2.27327	2	0	0	1	0	0	1	0	0	0	0	1	9.2	2.87	1.9	226	1.51053	118.947	0.7	24	5.8	201	133.2	53	74	9.9	4.6	10.3	32.9	63	107.97	137	80	99	57	80	39	45	2.8
1	48	40.61	15.9167	1	178.5	0.808954	59.8	0.0717911	18.7683	-0.524646	73	0	0	1	1	0	1	0	0	0	0	2	8.4	11.1	1.7	208	6.52941	122.353	0.8	30	3.9	122	49.2	56	84	9.9	4.3	42.3	31.6	94	92.1506	133	70	91	63	71	41	25	11.2
1	49	31.536	16.6667	2	172.5	1.3659	72	1.55864	24.1966	1.16116	18	1	0	1	1	0	0	0	0	0	0	1	10.1	5.25	2.15	339	2.44186	157.674	0.7	28	5	120	55.2	52	64	9.8	3.5	22	15.3	72	101.775	119	67	84	53	77	24	12	13.7
1	50	26.817	15.0833	2	158	-0.953158	55	0.155838	22.0317	0.692577	9	0	1	1	0	0	1	0	0	0	0	1	9	3.4	1.6	229	2.125	143.125	0.7	30	5.6	137	81	34	110	9.9	4.6	15	17.2	64	93.22	115	66	82	49	87	16	9	8.6
1	51	30.022	17.6667	2	158	-1.13707	72.4	1.54671	29.0018	2.07184	25	0	0	1	1	0	0	1	0	0	0	2	10.1	4.95	2.12	303	2.33491	142.925	0.7	24	4.7	163	83.8	68	56	9.8	4.3	19.7	41.1	83	93.22	120	65	84	55	80	31	10	2.2
1	52	61.643	14.6667	2	168	0.934691	68.3	1.48761	24.1993	1.27335	21	0	0	1	0	0	1	0	0	0	0	1	10.4	4.58	2.37	230	1.93249	97.0464	0.8	38	5.3	222	137.8	61	116	10.5	4.4	18.4	27.3	151	86.73	120	73	89	47	92	23	24	14.9
1	53	18.234	17.75	2	157	-1.30568	67	1.1362	27.1816	1.76633	54	0	0	1	0	0	1	0	0	0	0	1	11.2	4.1	2.06	294	1.99029	142.718	0.7	29	5.3	144	90.2	45	44	10	3.5	22.2	26.9	70	92.63	132	76	94	56	84	67	28	12.7
1	54	38.466	16.0833	1	183	1.05588	115.4	2.92877	34.4591	2.65093	48	1	1	1	0	0	0	1	0	0	0	1	11.3	3.63	1.91	246	1.90052	128.796	0.8	24	8.5	188	95.6	58	172	10.3	3.6	17.8	12.6	68	94.4737	123	63	83	60	75	4	7	10.2
1	55	28.652	16.0833	2	154	-1.73503	61	0.655521	25.721	1.51227	48	0	0	1	0	0	1	0	0	0	0	1	11	3.37	2.23	301	1.51121	134.978	0.4	25	3.9	146	73.6	63	47	9.5	4.5	31	21.4	73	159.005	122	77	92	45	84	29	37	9.2
1	56	33.538	16.0833	1	171	-0.68616	68	0.405698	23.255	0.872759	12	0	0	1	1	0	0	0	0	0	0	1	10.5	4.68	2.39	226	1.95816	94.5607	0.8	29	5.1	127	56.6	57	67	9.9	4.7	17	47.7	79	88.2787	135	67	90	68	52	57	17	-0.4
1	57	41.79	11.75	1	163	2.34123	77	2.45354	28.9811	2.04223	32	1	0	1	0	0	1	0	0	0	0	1	8.5	7	1.9	350	3.68421	184.211	0.7	35	9.2	136	60.4	52	118	10.5	5.6	15.5	23.4	257	96.17	118	67	84	51	98	7	7	15.6
1	58	39.113	16.42	2	167.5	0.527812	89.2	2.51264	31.7933	2.45271	36	1	0	1	0	0	1	0	0	0	0	1	10.5	3.46	2.87	381	1.20557	132.753	0.5	23	5	156	101	47	79	9.4	4.9	30.1	23	85	138.355	121	66	84	56	78	28	7	6
1	59	24.44	16.4167	1	168.5	-1.04908	78	1.1402	27.4723	1.75799	10	1	0	1	0	0	1	0	0	0	0	1	9.9	3.8	2.37	293	1.60338	123.629	0.7	26	5.9	197	121	43	165	9.9	4.1	13.3	38.3	146	99.415	132	73	92	59	71	51	39	8.1
1	60	22.834	17.5	1	194	2.49514	86	1.44666	22.8505	0.561903	12	1	0	0	0	0	1	0	0	0	0	1	10	2.63	2.23	176	1.17937	78.9238	1.1	38	7.5	148	88.4	36	118	9.7	4.7	10.1	36.8	120	72.8382	131	63	86	68	70	26	7	1.3
1	61	25.323	7.5	2	125	0.384226	32	1.54957	20.48	1.78141	15	0	0	1	1	0	0	0	0	0	0	1	10.7	2.93	2.4	351	1.22083	146.25	0.5	36	5.2	184	105.4	60	93	9.9	4.6	14.6	25.3	266	103.25	129	68	88	62	88	89	15	10.7
1	62	43.767	14.6667	2	148.5	-2.22831	64	1.17553	29.022	2.11389	24	0	0	1	0	0	1	0	0	0	0	1	11.2	6.15	2.47	456	2.48988	184.615	0.5	18	5.1	192	125	49	90	10.4	4.7	20.3	30.7	238	122.661	123	73	89	50	96	47	20	9.5
1	63	39.912	14.9167	1	176	1.09269	107	2.81171	34.5429	2.57587	12	1	0	0	0	0	0	0	0	0	0	0	9.8	5.95	2.78	337	2.14029	121.223	0.9	28	5.7	167	99.4	33	173	10.2	5	21.3	26.9	142	80.7644	137	74	95	63	78	44	24	2.3
1	64	33.36	15.9167	1	192	2.62898	116	3.01532	31.467	2.32739	21	0	0	1	0	0	1	0	0	0	0	1	10.2	5.53	2.86	369	1.93357	129.021	0.8	23	5.9	167	96	34	185	9.7	5.3	23.7	27.4	118	99.12	135	68	90	67	80	44	14	7
1	65	43.164	17.1667	1	181.5	0.592939	70.8	0.34908	21.4922	0.135619	3	1	0	0	0	0	0	0	0	0	0	0	12	6.71	1.86	227	3.60753	122.043	0.9	29	5.9	130	68	46	80	10.4	3.6	16.7	24.8	115	83.2883	148	80	103	68	79	90	38	10.2
1	66	40.701	16.3333	2	171	1.11448	56	0.123479	19.1512	-0.469949	28	1	1	0	0	0	0	0	0	0	0	0	12.8	1.69	1.12	134	1.50893	119.643	0.6	16	3.2	301	230.4	49	108	9.4	3.8	16.8	32.1	66	117.705	112	65	80	47	80	6	1	11.5
1	67	38.466	11.0833	2	151	0.557081	68.5	2.28874	30.0425	2.40321	1	0	1	0	0	0	0	0	0	0	0	0	10.8	4.95	2.2	252	2.25	114.545	0.5	24	5.6	160	97.4	41	108	10	5.1	12.2	37.4	180	124.726	135	72	93	63	85	81	24	14.4
1	68	66.203	17.6667	1	187.5	1.506	116	2.88199	32.9956	2.40867	5	0	0	0	0	0	0	0	0	0	0	0	9.7	3.83	2.72	241	1.40809	88.6029	0.8	17	7.6	155	83.8	47	121	9.7	4	22.8	40.4	77	96.7969	137	76	96	61	65	55	37	4.4
1	69	52.698	11.3333	1	151	0.612428	31	-1.04181	13.5959	-2.18175	3	1	0	0	0	0	0	0	0	0	0	0	12.1	1.78	1.83	219	0.972678	119.672	0.4	22	4.6	170	90.2	51	144	10	5.5	22.9	35	367	155.907	117	69	85	48	90	5	5	5.8
1	70	25.757	17.9167	1	179.5	0.288587	60	-0.703095	18.6218	-1.18716	84	0	0	1	1	0	1	0	0	0	0	2	11.1	2.36	1.85	174	1.27568	94.0541	0.9	28	5.8	109	41.8	53	71	9.8	3.9	41.6	15	65	82.3706	120	61	81	59	53	1	4	11.2
1	71	28.452	16.25	1	187	1.63656	97	2.18802	27.7389	1.80268	1	0	0	0	0	0	0	0	0	0	0	0	11	4.67	1.95	295	2.39487	151.282	0.8	28	7	188	121	53	70	9.7	4.5	12	40.7	118	96.5387	139	74	96	65	89	69	19	13.1
1	72	38.952	16.5833	1	179	0.475199	73.2	0.807805	22.8457	0.648518	1	0	0	0	0	0	0	0	0	0	0	0	11.8	2.2	1.44	162	1.52778	112.5	0.7	26	5	153	85	50	67	10.1	4.2	37.2	7.5	68	105.61	139	83	102	56	89	49	65	15.1
1	73	46.707	14	1	173	0.719693	81	1.80132	27.0641	2.7677	12	0	0	0	0	0	0	0	0	0	0	0	12.1	6.05	2.38	318	2.54202	133.613	0.8	30	9.3	152	101	38	65	10.1	5.5	17.9	25.6	279	89.3112	132	77	95	55	81	34	34	15.1
1	74	28.05	17.8333	1	173	-0.700558	72	0.449611	24.0569	0.776374	3	0	0	0	0	0	0	0	0	0	0	0	11.4	5.73	2.23	274	2.56951	122.87	0.8	18	5.4	135	54.6	68	62	10	3.3	30.7	21	83	89.3112	145	77	100	69	74	83	27	16.4
1	75	41.326	14.5833	1	168.5	0.160191	77	1.60013	27.1201	1.77358	5	0	0	0	0	0	0	0	0	0	0	0	8.8	4.08	2.68	355	1.52239	132.463	0.6	24	6.1	135	78.8	36	101	10.3	4.7	18.3	47.6	147	115.984	139	59	85	80	73	64	4	5.3
1	76	22.119	17.6667	2	165	0.0432153	56	0.0333918	20.5693	-0.0119349	24	1	0	1	0	0	1	0	0	1	0	2	10.3	7.23	3.38	300	2.13905	88.7574	0.7	29	4.7	149	61.6	78	47	10.1	3.9	28.5	10.5	61	97.35	146	95	112	51	91	95	95	12.7
1	77	31.907	13.8333	1	171	1.31872	69.7	1.53533	23.8364	1.27858	8	0	0	0	0	0	0	0	0	0	0	0	11.9	2.01	1.47	192	1.36735	130.612	0.8	25	5.8	123	76	38	50	9.9	3.7	40.9	20.8	132	88.2787	130	62	85	68	75	39	1	18.7
1	78	43.466	13.8333	1	169	1.07441	104	2.8482	36.4133	2.61088	5	0	0	0	0	0	0	0	0	0	0	0	11.2	6.59	5.72	406	1.1521	70.979	0.5	18	7	143	68.4	44	153	10.2	5.4	24.2	10.7	151	139.594	130	78	96	52	98	37	40	-1.7
1	79	36.481	17.6667	1	171	-1.00491	71	0.366031	24.281	2.47345	18	0	0	0	0	0	0	0	0	0	0	0	11.2	3.23	1.53	233	2.11111	152.288	0.7	28	6.1	158	62	44	260	9.9	3.9	23.2	32.5	59	100.89	136	76	96	60	71	52	18	14.9
1	80	18.788	17.75	2	175	1.72934	67	1.1362	21.8776	0.457424	3	0	0	1	0	0	1	0	0	0	0	1	9.4	3.38	2.56	265	1.32031	103.516	0.7	14	4.4	153	89.4	51	63	9.6	3.5	8.6	38.5	45	103.25	115	68	84	47	87	4	9	9.9
2	1	57.19	8.41667	1	141	1.90498	32	0.731022	16.0958	-0.0503872				0	0	0	0	0	0	0	0	0	10.2	2.02	1.7	233	1.18824	137.059	0.6	30	4.4	176	99.8	59	86	9.2	4.8	23.2	12.4	183	97.055	117	65	82	52	90	25	10	11.4
2	2	31.722	13.75	1	183	2.78455	75	1.80009	22.3954	0.984555				0	0	0	0	0	0	0	0	0	12.2	2.64	1.9	253	1.38947	133.158	0.5	25	5.5	145	83.4	53	43	9.4	5	16.8	40.8	236	151.158	124	60	81	64	65	20	8	12.3
2	3	40.229	17.4167	1	177	-0.0918535	61	-0.592757	19.4708	-0.635763				0	0	0	0	0	0	0	0	0	11.3	1.79	2.63	189	0.680608	71.8631	0.8	33	5.3	151	74.6	49	137	9.6	4.8	14.7	40.9	127	91.3762	117	68	84	49	93	3	6	2.8
2	4	53.236	14.4167	1	168	0.0980246	49	-0.469418	17.3611	-0.752878				0	0	0	0	0	0	0	0	0	10.6	1.78	2.25	224	0.791111	99.5556	0.7	22	5.4	110	45.8	57	36	9.5	4.5	19.9	39	332	99.12	114	61	78	53	63	1	1	14.8
2	5	44.364	12.4167	1	158	0.662942	48	0.508057	19.2277	0.368594				0	0	0	0	0	0	0	0	0	11.1	2.98	2.47	280	1.20648	113.36	0.5	30	3.9	190	107.6	68	72	10	4	29.7	12	213	130.508	117	69	85	49	71	19	11	11.1
2	6	42.709	17.25	1	173	-0.700558	57	-1.05329	19.0451	-0.823954				0	0	0	0	0	0	0	0	0	10.2	1.25	1.45	190	0.862069	131.034	0.6	22	4	140	73	57	50	9.8	5.3	10.6	33.2	174	119.082	110	57	75	53	63	13.7	11.2	13.7
2	7	36.649	14.5833	1	180.5	1.65219	79	1.7027	24.2478	1.27737				0	0	0	0	0	0	0	0	0	10.9	2.85	2.2	132	1.29545	60	0.9	22	6.2	138	65	49	120	10.5	3.8	20.1	12.3	145	82.8294	121	67	85	55	74	8	6	14.1
2	8	24.215	17.1667	1	149	-4.35278	47	-2.48215	21.1702	0.0247342				0	0	0	0	0	0	0	0	0	9.5	3.34	2.17	335	1.53917	154.378	0.8	29	2.8	183	82.8	86	71	10.3	4.3	11.9	12.7	63	76.9213	114	70	85	45	74	10	7	11.7
2	9	41.17	17.5833	1	176.5	-0.167942	90	1.68347	28.8904	1.80824				0	0	0	0	0	0	0	0	0	11	2.48	2.24	272	1.10714	121.429	0.7	23	4.6	168	97.8	52	91	9.7	4.4	25.7	10.6	165	104.135	125	73	91	52	72	13	23	18.7
2	10	52.563	13.75	2	164	0.7622	47	-0.0730577	17.4747	-0.645141				0	0	0	0	0	0	0	0	0	11.5	2.71	1.79	217	1.51397	121.229	0.6	31	4.5	146	55.6	81	47	9.8	4.3	18.1	12.6	212	112.887	112	60	77	53	83	5	1	7.8
2	11	32.091	15.25	2	170	1.03829	59	0.573916	20.4152	0.184299				0	0	0	0	0	0	0	0	0	11.1	2.59	1.66	198	1.56024	119.277	0.8	23	4	221	131.2	76	69	9.8	4.2	21.3	12.1	94	87.7625	112	66	81	46	76	4	9	7.8
2	12	69.215	10.75	2	157	2.44553	41	0.899572	16.6335	-0.227789				0	0	0	0	0	0	0	0	0	10.4	4.04	2.17	219	1.86175	100.922	0.5	25	3.5	176	108.2	48	99	9.4	5.6	18.9	42.1	303	129.682	116	67	84	49	71	13	14	11.1
2	13	41.326	14.6667	2	175	2.07013	61	0.935743	19.9184	0.0786548				0	0	0	0	0	0	0	0	0	10.4	2.9	2.57	217	1.1284	84.4358	0.7	27	4.6	136	71.2	52	64	9.4	4.4	21.4	29.1	91	103.25	115	62	80	53	65	7	2	11
2	14	33.36	15.25	2	170	1.03829	55	0.155838	19.0311	-0.339805				0	0	0	0	0	0	0	0	0	11.2	2.63	1.62	301	1.62346	185.802	0.7	22	2.7	119	45.4	58	78	9.6	4	18.1	17.8	64	100.3	110	62	77	49	80	1	0	10.5
2	15	25.757	16.4167	2	170	0.946858	76	1.82032	26.2976	1.62642				0	0	0	0	0	0	0	0	0	11.6	3.16	2.09	295	1.51196	141.148	0.7	27	6.5	173	107.4	54	58	9.8	4.3	44.9	18.6	61	100.3	114	62	79	52	62	6	1	12.5
2	16	49.822	11.4167	2	143	-0.594894	32	-0.83687	15.6487	-0.797044				0	0	0	0	0	0	0	0	0	10.6	2.42	2.28	378	1.0614	165.789	0.4	26	2.9	183	120.8	52	51	9.8	4.5	18.8	13.8	228	147.647	106	53	71	52	89	6	0	13
2	17	24.215	17.9167	2	167	0.380439	72	1.51857	25.8166	1.49813				0	0	0	0	0	0	0	0	0	10.8	2.84	2	418	1.42	209	0.7	24	5.5	131	75	46	50	9.9	3.2	28.5	29.7	90	98.53	118	73	88	45	94	14	8	15.2
2	18	40.387	14.8333	2	165	0.448076	61	0.935743	22.4059	0.842038				0	0	0	0	0	0	0	0	0	9.8	3.91	2.83	266	1.38163	93.9929	0.6	21	4	116	64.6	40	57	10	3.9	18.3	22.6	65	113.575	108	62	77	46	81	9	7	10.5
2	19	30.022	12.75	2	152	-0.265503	61	1.53618	26.4024	1.84646				0	0	0	0	0	0	0	0	0	10.1	5.17	2.32	306	2.22845	131.897	0.7	15	6	120	63	47	50	9.9	3.9	10.5	17.8	145	89.68	112	62	79	51	73	20	6	11.2
2	20	50.79	12.5	2	159	0.759492	47.4	0.472128	18.7493	0.223136				0	0	0	0	0	0	0	0	0	12.3	2.19	2.14	228	1.02336	106.542	0.5	18	3.6	134	53	70	55	9.7	4.5	13.7	27	94	131.334	114	68	83	47	92	6.7	14.6	6.7
[truncated: 27 more columns]
